# Supplementary material for: Efficacy of Dolutegravir versus Darunavir in Antiretroviral First-Line Regimens According to Resistance Mutations and Viral Subtype
Source: Viruses. 2023 Mar 16;15(3):762. doi: 10.3390/v15030762 (PMC10059835; doi:10.3390/v15030762)
Supplement: Supplementary file 1 [file viruses-15-00762-s001.zip]

Archive with 1 entries (1 files):
- viruses-2203734-supplementary.pdf
